# Supplementary material for: Modulators of histone demethylase JMJD1C selectively target leukemic stem cells
Source: FEBS Open Bio. 2020 Dec 16;11(1):265–77. doi: 10.1002/2211-5463.13054 (PMC7780120; doi:10.1002/2211-5463.13054)
Supplement: Supplementary file 1 — Table S1. Docking between PDE5 (3BJC) and JDM‐7/tadalafil. The docking modes were created using pymol (www.pymol.org). The detailed information has been described previously [1]. Fig. S1. The effect of JDM‐7 on colony formation of MLLr AL cell lines MOLM‐13, MV4‐11, THP‐1 and cord blood cells. One thousand MOLM‐13, 2000 MV4‐11 cells and 2000 THP‐1 cells were cultured in methylcellulose medium (H4100; Stemcell Technologies) plus 10% fetal bovine serum with or without JDM‐7 for the days and compound concentrations indicated. Twenty‐five thousand cord blood cells were cultured in methylcellulose medium (H4434; Stemcell Technologies) with or without JDM‐7 for the days and compound concentrations indicated. Colonies were counted. Three (n = 3) replicated experiments were performed and P < 0.05 was considered statistically significant. BFU, burst‐forming unit‐erythroid; CFU‐E, colony‐forming unit‐erythroid; CFU‐GM, colony‐forming unit‐granulocyte, macrophage. Scale bars = 100 μm. Fig. S2. The effect of tadalafil on colony formation of MLLr AL cell lines MOLM‐13, MV4‐11, THP‐1 and cord blood cells. One thousand MOLM‐13, 2000 MV4‐11 cells and 2000 THP‐1 cells were cultured in methylcellulose medium (H4100; Stemcell Technologies) plus 10% fetal bovine serum with or without tadalafil for the days and compound concentrations indicated. Twenty‐five thousand cord blood cells were cultured in methylcellulose medium (H4434; Stemcell Technologies) with or without tadalafil for the days and compound concentrations indicated. Colonies were counted. Three (n = 3) replicated experiments were performed and P < 0.05 was considered statistically significant. BFU, burst‐forming unit‐erythroid; CFU‐E, colony‐forming unit‐erythroid; CFU‐GM, colony‐forming unit‐granulocyte, macrophage. Scale bars, 100 μm. Video S1. Cartoons of docking between JDM‐7 and JMJD1C (5FZO)/JMJD1B (4C8D) are shown. Yellow ball‐and‐stick models represent compounds, purple particles represent Mn2+ and brown particles r [file FEB4-11-265-s001.zip]

Archive with 3 entries (3 files):
- feb413054-sup-0001-JDM-7 vs 4C8D cartoon.mpg
- feb413054-sup-0002-JDM-7 vs 5FZO cartoon.mpg
- feb413054-sup-0003-Supinfo.doc
